# Supplementary material for: Inferring the COVID-19 infection fatality rate in the community-dwelling population: a simple Bayesian evidence synthesis of seroprevalence study data and imprecise mortality data
Source: Epidemiol Infect. 2021 Nov 8;149:e243. doi: 10.1017/S0950268821002405 (PMC8632419; doi:10.1017/S0950268821002405)
Supplement: Supplementary file 1 [file hygsup.zip]

Archive with 4 entries (4 files):
- S0950268821002405sup001.bbl
- S0950268821002405sup002.tex
- S0950268821002405sup003.zip
- S0950268821002405sup004.pdf
