# Supplementary material for: Inferring the COVID-19 infection fatality rate in the community-dwelling population: a simple Bayesian evidence synthesis of seroprevalence study data and imprecise mortality data
Source: Epidemiol Infect. 2021 Nov 8;149:e243. doi: 10.1017/S0950268821002405 (PMC8632419; doi:10.1017/S0950268821002405)
Supplement: Supplementary file 1 [file hygsup.zip › S0950268821002405sup001.bbl]

\begin{thebibliography}{100}
\providecommand{\natexlab}[1]{#1}
\providecommand{\url}[1]{\texttt{#1}}
\expandafter\ifx\csname urlstyle\endcsname\relax
  \providecommand{\doi}[1]{doi: #1}\else
  \providecommand{\doi}{doi: \begingroup \urlstyle{rm}\Url}\fi

\bibitem[Alemu et~al.(2020)]{Alemu2020}
Berhanu Alemu et~al.
\newblock Sero-prevalence of anti-{S}{A}{R}{S}-{C}o{V}-2 antibodies in {A}ddis
  {A}baba, {E}thiopia.
\newblock \emph{bio{R}xiv}, 2020.
\newblock \doi{10.1101/2020.10.13.337287}.

\bibitem[{\'A}lvarez-Antonio et~al.(2021)]{alvarez2021seroprevalence_lancet}
{\'A}lvarez-Antonio et~al.
\newblock Seroprevalence of anti-s{A}{R}{S}-{C}o{V}-2 antibodies in {I}quitos,
  {P}eru in {J}uly and {A}ugust, 2020: a population-based study.
\newblock \emph{The {L}ancet {G}lobal {H}ealth}, 9\penalty0 (7):\penalty0
  e925--e931, 2021.

\bibitem[Arora et~al.(2021)]{arora2021serotracker}
Rahul~K Arora et~al.
\newblock Serotracker: a global {S}{A}{R}{S}-{C}o{V}-2 seroprevalence
  dashboard.
\newblock \emph{The {L}ancet {I}nfectious {D}iseases}, 21\penalty0
  (4):\penalty0 e75--e76, 2021.

\bibitem[Axfors and Ioannidis(2021)]{axfors2021infection}
Cathrine Axfors and John~PA Ioannidis.
\newblock Infection fatality rate of {C}{O}{V}{I}{D}-19 in community-dwelling
  populations with emphasis on the elderly: An overview.
\newblock \emph{medRxiv}, 2021.

\bibitem[Bajema et~al.(2020)]{bajema2020comparison}
Kristina~L Bajema et~al.
\newblock Comparison of estimated severe acute respiratory syndrome coronavirus
  2 seroprevalence through commercial laboratory residual sera testing and a
  community survey.
\newblock \emph{Clinical Infectious Diseases}, 2020.

\bibitem[Banaji(2021)]{banaji2021estimating}
Murad Banaji.
\newblock Estimating {C}{O}{V}{I}{D}-19 infection fatality rate in {M}umbai
  during 2020.
\newblock \emph{medRxiv}, 2021.

\bibitem[Barchuk et~al.(2020)]{barchuk2020seroprevalence}
Anton Barchuk et~al.
\newblock Seroprevalence of {S}{A}{R}{S}-{C}o{V}-2 antibodies in {S}aint
  {P}etersburg, {R}ussia: a population-based study.
\newblock \emph{med{R}xiv}, 2020.

\bibitem[Bastian(2021)]{hilda}
Hilda Bastian.
\newblock Peering through the smoke at a duel over {C}{O}{V}{I}{D}’s
  infection fatality rate.
\newblock {P}{L}{o}{S} blogs - {A}bsolutely {M}aybe:
  \url{https://absolutelymaybe.plos.org/2021/05/31/peering-through-the-smoke-at-a-duel-over-covids-infection-fatality-rate/}
  (accessed October 25, 2021), 2021.

\bibitem[Berger(2013)]{berger2013statistical}
James~O Berger.
\newblock \emph{Statistical decision theory and {B}ayesian analysis}.
\newblock Springer Science \& Business Media, 2013.

\bibitem[Berlin(1995)]{berlin1995invited}
Josse~A Berlin.
\newblock Invited commentary: benefits of heterogeneity in meta-analysis of
  data from epidemiologic studies.
\newblock \emph{American {J}ournal of {E}pidemiology}, 142\penalty0
  (4):\penalty0 383--387, 1995.

\bibitem[Biggs et~al.(2020)]{biggs2020estimated}
Holly~M Biggs et~al.
\newblock Estimated community seroprevalence of {S}{A}{R}{S}-{C}o{V}-2
  antibodies—two {G}eorgia counties, {A}pril 28--{M}ay 3, 2020.
\newblock \emph{Morbidity and Mortality Weekly Report}, 69\penalty0
  (29):\penalty0 965, 2020.

\bibitem[Bobrovitz et~al.(2021)]{bobrovitz2020global}
Niklas Bobrovitz et~al.
\newblock Global seroprevalence of {S}{A}{R}{S}-{C}o{V}-2 antibodies: a
  systematic review and meta-analysis.
\newblock \emph{Plo{S} one}, 16\penalty0 (6):\penalty0 e0252617, 2021.

\bibitem[Brazeau et~al.(2020)]{brazeau2020report}
N~Brazeau et~al.
\newblock Report 34: {C}{O}{V}{I}{D}-19 infection fatality ratio: estimates
  from seroprevalence.
\newblock
  \url{https://www.imperial.ac.uk/mrc-global-infectious-disease-analysis/covid-19/report-34-ifr/},
  accessed October 25, 2021, 2020.

\bibitem[Brody-Moore(2019)]{brody2019bayesian}
Peter Brody-Moore.
\newblock Bayesian hierarchical meta-analysis of asymptomatic {E}bola
  seroprevalence.
\newblock C{M{C} {S}enior {T}heses. 2228.
  \url{https://scholarship.claremont.edu/cmc_theses/2228}}, 2019.

\bibitem[Brownstein and Chen(2021)]{brownstein2021predictive}
Naomi~C Brownstein and Yian~Ann Chen.
\newblock Predictive values, uncertainty, and interpretation of serology tests
  for the novel coronavirus.
\newblock \emph{Scientific {R}eports}, 11\penalty0 (1):\penalty0 1--12, 2021.

\bibitem[Bruckner et~al.(2021)]{bruckner2021estimated}
Tim~A Bruckner et~al.
\newblock Estimated seroprevalence of {S}{A}{R}{S}-{C}o{V}-2 antibodies among
  adults in {O}range {C}ounty, {C}alifornia.
\newblock \emph{Scientific {R}eports}, 11\penalty0 (1):\penalty0 1--9, 2021.

\bibitem[Campbell et~al.(2020)]{campbell2020bayesian}
Harlan Campbell et~al.
\newblock Bayesian adjustment for preferential testing in estimating the
  {C}{O}{V}{I}{D}-19 infection fatality rate: Theory and methods.
\newblock \emph{Annals of {A}pplied {S}tatistics}, 2020.

\bibitem[Carrat et~al.(2020)]{carrat2020seroprevalence}
Fabrice Carrat et~al.
\newblock Seroprevalence of {S}{A}{R}{S}-{C}o{V}-2 among adults in three
  regions of france following the lockdown and associated risk factors: a
  multicohort study.
\newblock \emph{med{R}xiv}, 2020.

\bibitem[Chan et~al.(2021)]{chan2021seroprevalence}
Philip~A Chan et~al.
\newblock Seroprevalence of {S}{A}{R}{S}-{C}o{V}-2 antibodies in {R}hode
  {I}sland from a statewide random sample.
\newblock \emph{American {J}ournal of {P}ublic {H}ealth}, 111\penalty0
  (4):\penalty0 700--703, 2021.

\bibitem[Chen et~al.(2021)]{chen2021serological}
Xinhua Chen et~al.
\newblock Serological evidence of human infection with {S}{A}{R}{S}-{C}o{V}-2:
  a systematic review and meta-analysis.
\newblock \emph{The {L}ancet {G}lobal {H}ealth}, 9\penalty0 (5):\penalty0
  E598--E609, 2021.

\bibitem[Clapham et~al.(2020)]{clapham2020seroepidemiologic}
Hannah Clapham et~al.
\newblock Seroepidemiologic study designs for determining
  {S}{A}{R}{S}-{C}o{V}-2 transmission and immunity.
\newblock \emph{Emerging {I}nfectious {D}iseases}, 26\penalty0 (9):\penalty0
  1978, 2020.

\bibitem[Danis et~al.(2020)]{danis2020high}
Kostas Danis et~al.
\newblock High impact of {C}{O}{V}{I}{D}-19 in long-term care facilities,
  suggestion for monitoring in the {E}{U}/{E}{E}{A}, {M}ay 2020.
\newblock \emph{Eurosurveillance}, 25\penalty0 (22):\penalty0 2000956, 2020.

\bibitem[Eysenck(1978)]{eysenck1978exercise}
Hans~J Eysenck.
\newblock An exercise in mega-silliness.
\newblock \emph{American Psychologist}, 33\penalty0 (5):\penalty0 517, 1978.

\bibitem[Faust(2020)]{faust2020}
Jeremy~Samuel Faust.
\newblock Comparing {C}{O}{V}{I}{D}-19 deaths to flu deaths is like comparing
  apples to oranges.
\newblock Scientific {A}merican, \url{https://tinyurl.com/ydxx8el8 }, 2020.

\bibitem[Geddie and Aravindan(2020)]{reutsingapore}
John Geddie and Aradhana Aravindan.
\newblock Why is {S}ingapore's {C}{O}{V}{I}{D}-19 death rate the world's
  lowest.
\newblock Reuters,
  \url{https://www.reuters.com/article/health-coronavirus-singapore-explainer-idUSKBN2680TF}
  (accessed October 25, 2021), 2020.

\bibitem[Gelman and Loken(2013)]{gelman2013garden}
Andrew Gelman and Eric Loken.
\newblock The garden of forking paths: Why multiple comparisons can be a
  problem, even when there is no “fishing expedition” or “$p$-hacking”
  and the research hypothesis was posited ahead of time.
\newblock \emph{Department of Statistics, Columbia University}, 348, 2013.

\bibitem[Gelman et~al.(2006)]{gelman2006prior}
Andrew Gelman et~al.
\newblock Prior distributions for variance parameters in hierarchical models
  (comment on article by {B}rowne and {D}raper).
\newblock \emph{{B}ayesian {A}nalysis}, 1\penalty0 (3):\penalty0 515--534,
  2006.

\bibitem[{Govern d'Andorra}(2020)]{andorra}
{Govern d'Andorra}.
\newblock Els tests d’anticossos permeten diagnosticar 78 positius de la
  {C}{O}{V}{I}{D}-19, que podrien haver contagiat unes 360 persones.
\newblock available at \url{https://tinyurl.com/dybe27uk} (accessed October 25,
  2021), 2020.

\bibitem[He et~al.(2021)]{he2021seroprevalence}
Zhenyu He et~al.
\newblock Seroprevalence and humoral immune durability of
  anti-{S}{A}{R}{S}-{C}o{V}-2 antibodies in {W}uhan, {C}hina: a longitudinal,
  population-level, cross-sectional study.
\newblock \emph{The {L}ancet}, 397\penalty0 (10279):\penalty0 1075--1084, 2021.

\bibitem[Higgins(2008)]{higgins2008commentary}
Julian~PT Higgins.
\newblock Commentary: Heterogeneity in meta-analysis should be expected and
  appropriately quantified.
\newblock \emph{International {J}ournal of {E}pidemiology}, 37\penalty0
  (5):\penalty0 1158--1160, 2008.

\bibitem[Horby et~al.(2017)]{horby2017consise}
Peter~W Horby et~al.
\newblock C{O}{N}{S}{I}{S}{E} statement on the reporting of seroepidemiologic
  studies for influenza ({R}{O}{S}{E}{S}-{I} statement): an extension of the
  {S}{T}{R}{O}{B}{E} statement.
\newblock \emph{Influenza and other respiratory viruses}, 11\penalty0
  (1):\penalty0 2--14, 2017.

\bibitem[Ioannidis(2020)]{iao2020}
John~P.A. Ioannidis.
\newblock {F}irst {O}pinion: A fiasco in the making? as the coronavirus
  pandemic takes hold, we are making decisions without reliable data.
\newblock {S}{T}{A}{T}, \url{https://tinyurl.com/uj539o4 }, 2020.

\bibitem[Ioannidis(2021{\natexlab{a}})]{ioannidis2021infection}
John~PA Ioannidis.
\newblock Infection fatality rate of {C}{O}{V}{I}{D}-19 inferred from
  seroprevalence data.
\newblock \emph{Bulletin of the {W}orld {H}ealth {O}rganization}, 99\penalty0
  (1):\penalty0 19, 2021{\natexlab{a}}.

\bibitem[Ioannidis(2021{\natexlab{b}})]{ioannidis2021reconciling}
John~PA Ioannidis.
\newblock Reconciling estimates of global spread and infection fatality rates
  of {C}{O}{V}{I}{D}-19: an overview of systematic evaluations.
\newblock \emph{European {J}ournal of {C}linical {I}nvestigation}, page e13554,
  2021{\natexlab{b}}.

\bibitem[Ioannidis and Lau(1998)]{ioannidis1998can}
John~PA Ioannidis and Joseph Lau.
\newblock Can quality of clinical trials and meta-analyses be quantified?
\newblock \emph{The {L}ancet}, 352\penalty0 (9128):\penalty0 590, 1998.

\bibitem[Kar et~al.(2021)]{kar2021prevalence}
Sitanshu~Sekhar Kar et~al.
\newblock Prevalence and time trend of {S}{A}{R}{S}-{C}o{V}-2 infection in
  {P}uducherry, {I}ndia, {A}ugust--{O}ctober 2020.
\newblock \emph{Emerging {I}nfectious {D}iseases}, 27\penalty0 (2):\penalty0
  666, 2021.

\bibitem[Karlinsky and Kobak(2021)]{karlinsky2021world}
Ariel Karlinsky and Dmitry Kobak.
\newblock Tracking excess mortality across countries during the
  {C}{O}{V}{I}{D}-19 pandemic with the world mortality dataset.
\newblock \emph{eLife}, 10:\penalty0 e69336, June 2021.
\newblock ISSN 2050-084X.
\newblock \doi{10.7554/eLife.69336}.
\newblock URL \url{https://doi.org/10.7554/eLife.69336}.

\bibitem[Khalagi et~al.(2021)]{khalagi2021prevalence}
Kazem Khalagi et~al.
\newblock Prevalence of {C}{O}{V}{I}{D}-19 in {I}ran: {R}esults of the first
  survey of the {I}ranian {C}{O}{V}{I}{D}-19 serological surveillance program.
\newblock \emph{Clinical {M}icrobiology and {I}nfection}, 2021.

\bibitem[Kruschke(2014)]{kruschke2014doing}
John Kruschke.
\newblock \emph{Doing {B}ayesian data analysis: A tutorial with R, JAGS, and
  Stan}.
\newblock Academic Press, 2014.

\bibitem[K{\"u}mmerer et~al.(2020)K{\"u}mmerer, Berens, and
  Macke]{Kummerer2020}
Matthias K{\"u}mmerer, Philipp Berens, and Jakob Macke.
\newblock A simple {B}ayesian analysis of the infection fatality rate in
  {G}angelt, and an uncertainty aware extrapolation to infection-counts in
  {G}ermany.
\newblock \url{https://matthias-k.github.io/BayesianHeinsberg.html}, 2020.

\bibitem[Lambert et~al.(2005)]{lambert2005vague}
Paul~C Lambert et~al.
\newblock How vague is vague? {A} simulation study of the impact of the use of
  vague prior distributions in mcmc using winbugs.
\newblock \emph{Statistics in {M}edicine}, 24\penalty0 (15):\penalty0
  2401--2428, 2005.

\bibitem[Leon et~al.(2020)]{leon2020covid}
David~A Leon et~al.
\newblock {C}{O}{V}{I}{D}-19: a need for real-time monitoring of weekly excess
  deaths.
\newblock \emph{The {L}ancet}, 395\penalty0 (10234):\penalty0 E81, 2020.

\bibitem[Levin et~al.(2020)]{levin2020assessing}
Andrew~T Levin et~al.
\newblock Assessing the age specificity of infection fatality rates for
  {C}{O}{V}{I}{D}-19: systematic review, meta-analysis, and public policy
  implications.
\newblock \emph{European {J}ournal of {E}pidemiology}, pages 1--16, 2020.

\bibitem[Levin et~al.(2021)]{levin2021assessing}
Andrew~T Levin et~al.
\newblock Assessing the burden of {C}{O}{V}{I}{D}-19 in developing countries:
  Systematic review, meta-analysis, and public policy implications.
\newblock \emph{med{R}xiv}, 2021.

\bibitem[Linton et~al.(2020)]{linton2020incubation}
Natalie~M Linton et~al.
\newblock Incubation period and other epidemiological characteristics of 2019
  novel coronavirus infections with right truncation: a statistical analysis of
  publicly available case data.
\newblock \emph{Journal of {C}linical {M}edicine}, 9\penalty0 (2):\penalty0
  538, 2020.

\bibitem[Lipsitch(2020)]{marc2020}
Marc Lipsitch.
\newblock {F}irst {O}pinion: We know enough now to act decisively against
  {C}{O}{V}{I}{D}-19. social distancing is a good place to start.
\newblock {S}{T}{A}{T}, \url{https://tinyurl.com/yx4gf9mr}, 2020.

\bibitem[Liu et~al.(2021)]{liu2021excess}
Jiangmei Liu et~al.
\newblock Excess mortality in {W}uhan city and other parts of china during the
  three months of the {C}{O}{V}{I}{D}-19 outbreak: findings from nationwide
  mortality registries.
\newblock \emph{The {B}{M}{J}}, 372, 2021.

\bibitem[{Mahajan et al.}(2021)]{mahajan2021seroprevalence}
{Mahajan et al.}
\newblock Seroprevalence of {S}{A}{R}{S}-{C}o{V}-2-specific {I}g{G} antibodies
  among adults living in {C}onnecticut: Post-infection prevalence ({P}{I}{P})
  study.
\newblock \emph{The {A}merican {J}ournal of {M}edicine}, 134\penalty0
  (4):\penalty0 526--534, 2021.

\bibitem[Malani et~al.(2021)]{malani2021seroprevalence}
Anup Malani et~al.
\newblock Seroprevalence of {S}{A}{R}{S}-{C}o{V}-2 in slums versus non-slums in
  {M}umbai, {I}ndia.
\newblock \emph{The {L}ancet {G}lobal {H}ealth}, 9\penalty0 (2):\penalty0
  e110--e111, 2021.

\bibitem[Melotti et~al.(2021)]{melotti2021prevalence}
Roberto Melotti et~al.
\newblock Prevalence and determinants of serum antibodies to
  {S}{A}{R}{S}-{C}o{V}-2 in the general population of the {G}ardena {V}alley.
\newblock \emph{med{R}xiv}, 2021.

\bibitem[Meyerowitz-Katz and Merone(2020)]{meyerowitz2020systematic}
Gideon Meyerowitz-Katz and Lea Merone.
\newblock A systematic review and meta-analysis of published research data on
  {C}{O}{V}{I}{D}-19 infection-fatality rates.
\newblock \emph{International {J}ournal of {I}nfectious {D}iseases},
  101:\penalty0 138--148, 2020.
\newblock ISSN 1201-9712.
\newblock \doi{https://doi.org/10.1016/j.ijid.2020.09.1464}.

\bibitem[Ministry of Health~of Israel(2020)]{israel}
{MoHoI} Ministry of Health~of Israel.
\newblock National sero-epidemiological coverage for {C}{O}{V}{I}{D}-19.
\newblock
  \url{https://www.gov.il/BlobFolder/reports/de-covid19-28062020-17092020/he/files_publications_corona_DE-covid19.pdf}
  (accessed October 25, 2021), 2020.

\bibitem[Morfeld et~al.(2021)]{morfeld2021covid}
Peter Morfeld et~al.
\newblock C{O}{V}{I}{D}-19: Heterogeneous excess mortality and “burden of
  disease” in {G}ermany and {I}taly and their states and regions,
  {J}anuary--{J}une 2020.
\newblock \emph{Frontiers in {P}ublic {H}ealth}, 9:\penalty0 477, 2021.

\bibitem[Mukherjee et~al.(2021)]{mukherjee2021estimating}
Bhramar Mukherjee et~al.
\newblock Estimating the infection fatality rate from {S}{A}{R}{S}-{C}o{V}-2 in
  {I}ndia.
\newblock Available at {S}{S}{R}{N} 3798552, 2021.

\bibitem[Munn et~al.(2015)]{munn2015methodological}
Zachary Munn et~al.
\newblock Methodological guidance for systematic reviews of observational
  epidemiological studies reporting prevalence and cumulative incidence data.
\newblock \emph{International {J}ournal of {E}vidence-{B}ased {H}ealthcare},
  13\penalty0 (3):\penalty0 147--153, 2015.

\bibitem[{Murhekar et al.}(2020)]{murhekar2020prevalence}
{Murhekar et al.}
\newblock Prevalence of {S}{A}{R}{S}-{C}o{V}-2 infection in {I}ndia: Findings
  from the national serosurvey, {M}ay-{J}une 2020.
\newblock \emph{Indian {J}ournal of {M}edical {R}esearch}, 152\penalty0
  (1):\penalty0 48, 2020.

\bibitem[Nawa et~al.(2020)]{nawa2020seroprevalence}
Nobutoshi Nawa et~al.
\newblock Seroprevalence of s{A}{R}{S}-{C}o{V}-2 {I}g{G} antibodies in
  {U}tsunomiya {C}ity, {G}reater {T}okyo, after first pandemic in 2020
  (u-corona): a household-and population-based study.
\newblock \emph{med{R}xiv}, 2020.

\bibitem[Nisar et~al.(2020)]{nisarserial}
Muhammad~Imran Nisar et~al.
\newblock Serial population-based sero-surveys for {C}{O}{V}{I}{D}-19 in low
  and high transmission.
\newblock \emph{med{R}xiv}, 2020.

\bibitem[O'Driscoll et~al.(2020)]{odriscoll}
Megan O'Driscoll et~al.
\newblock Age-specific mortality and immunity patterns of
  {S}{A}{R}{S}-{C}o{V}-2.
\newblock \emph{Nature}, pages 1--6, 2020.

\bibitem[{Office of National Statistics}(2020)]{office}
{Office of National Statistics}.
\newblock Coronavirus ({C}{O}{V}{I}{D}-19) infection survey: England.
\newblock
  \emph{\url{https://www.ons.gov.uk/peoplepopulationandcommunity/healthandsocialcare/conditionsanddiseases/datasets/coronaviruscovid19infectionsurveydata}},
  2020.

\bibitem[Pagani et~al.(2021)]{pagani2021prevalence}
Gabriele Pagani et~al.
\newblock Prevalence of {S}{A}{R}{S}-{C}o{V}-2 in an area of unrestricted viral
  circulation: Mass seroepidemiological screening in {C}astiglione d’{A}dda,
  {I}taly.
\newblock \emph{PloS one}, 16\penalty0 (2):\penalty0 e0246513, 2021.

\bibitem[Pastor-Barriuso et~al.(2020)]{pastor2020sars}
Roberto Pastor-Barriuso et~al.
\newblock {S}{A}{R}{S}-{C}o{V}-2 infection fatality risk in a nationwide
  seroepidemiological study.
\newblock \emph{med{R}xiv}, 2020.

\bibitem[Pei et~al.(2021)]{pei2021overall}
Sen Pei et~al.
\newblock Overall burden and characteristics of {C}{O}{V}{I}{D}-19 in the
  {U}nited {S}tates during 2020.
\newblock \emph{medRxiv}, 2021.

\bibitem[Petersen et~al.(2020)]{petersen2020seroprevalence}
Maria~Skaalum Petersen et~al.
\newblock Seroprevalence of {S}{A}{R}{S}-{C}o{V}-2--specific antibodies,
  {F}aroe {I}slands.
\newblock \emph{Emerging {I}nfectious {D}iseases}, 26\penalty0 (11):\penalty0
  2760, 2020.

\bibitem[Pietzonka et~al.(2021)]{pietzonka2021bayesian}
Patrick Pietzonka et~al.
\newblock Bayesian inference across multiple models suggests a strong increase
  in lethality of {C}{O}{V}{I}{D}-19 in late 2020 in the {U}{K}.
\newblock \emph{med{R}xiv}, 2021.

\bibitem[Pillemer et~al.(2020)Pillemer, Subramanian, and
  Hupert]{pillemer2020importance}
Karl Pillemer, Lakshminarayanan Subramanian, and Nathaniel Hupert.
\newblock The importance of long-term care populations in models of
  {C}{O}{V}{I}{D}-19.
\newblock \emph{J{A}{M}{A}}, 324\penalty0 (1):\penalty0 25--26, 2020.

\bibitem[Poll{\'a}n et~al.(2020)]{pollan2020prevalence}
Marina Poll{\'a}n et~al.
\newblock Prevalence of {S}{A}{R}{S}-{C}o{V}-2 in {S}pain
  ({E}{N}{E}-{C}{O}{V}{I}{D}): a nationwide, population-based
  seroepidemiological study.
\newblock \emph{The {L}ancet}, 396\penalty0 (10250):\penalty0 535--544, 2020.

\bibitem[Pulla(2020)]{pulla2020counts}
Priyanka Pulla.
\newblock What counts as a {C}{O}{V}{I}{D}-19 death?
\newblock \emph{The {B}{M}{J}}, 370, 2020.

\bibitem[Purkayastha et~al.(2021)]{purkayastha2021estimating}
Soumik Purkayastha et~al.
\newblock Estimating the wave 1 and wave 2 infection fatality rates from
  {S}{A}{R}{S}-{C}o{V}-2 in {I}ndia.
\newblock \emph{medRxiv}, 2021.

\bibitem[Qutob et~al.(2021)]{qutob2021seroprevalence}
Nouar Qutob et~al.
\newblock Seroprevalence of {S}{A}{R}{S}-{C}o{V}-2 in the {W}est {B}ank region
  of {P}alestine: a cross-sectional seroepidemiological study.
\newblock \emph{B{M}{J} {O}pen}, 11\penalty0 (2):\penalty0 e044552, 2021.

\bibitem[Radon et~al.(2020)]{radon2020protocol}
Katja Radon et~al.
\newblock Protocol of a population-based prospective {C}{O}{V}{I}{D}-19 cohort
  study {M}unich, {G}ermany (koco19).
\newblock \emph{med{R}xiv}, 2020.

\bibitem[Reyes-Vega et~al.(2021)]{reyes2021sars}
Mary~F Reyes-Vega et~al.
\newblock {S}{A}{R}{S}-{C}o{V}-2 prevalence associated to low socioeconomic
  status and overcrowding in an {L}{M}{I}{C} megacity: A population-based
  seroepidemiological survey in {L}ima, {P}eru.
\newblock \emph{EClinicalMedicine}, 34:\penalty0 100801, 2021.

\bibitem[Richard et~al.(2020)]{richard2020seroprevalence}
Aude Richard et~al.
\newblock Seroprevalence of anti-{S}{A}{R}{S}-{C}o{V}-2 {I}g{G} antibodies,
  risk factors for infection and associated symptoms in {G}eneva,
  {S}witzerland: a population-based study.
\newblock \emph{med{R}xiv}, 2020.

\bibitem[Riffe et~al.(2021)Riffe, Acosta, and Zarulli]{riffe2021coverage}
Tim Riffe, A~Acosta, and Virginia Zarulli.
\newblock {C}{O}{V}er{A}{G}{E}-{D}{B}: A global demographic database of
  {C}{O}{V}{I}{D}-19 cases and deaths.
\newblock \emph{International {J}ournal of {E}pidemiology}, 2021.

\bibitem[Ripperger et~al.(2020)]{ripperger2020orthogonal}
Tyler~J Ripperger et~al.
\newblock Orthogonal {S}{A}{R}{S}-{C}o{V}-2 serological assays enable
  surveillance of low-prevalence communities and reveal durable humoral
  immunity.
\newblock \emph{Immunity}, 53\penalty0 (5):\penalty0 925--933, 2020.

\bibitem[Samore et~al.(2020)]{samore2020sars}
Matthew Samore et~al.
\newblock {S}{A}{R}{S}-{C}o{V}-2 seroprevalence and detection fraction in
  {U}tah urban populations from a probability-based sample.
\newblock \emph{med{R}xiv}, 2020.

\bibitem[Santos-H{\"o}vener et~al.(2020)]{santos2020serology}
Claudia Santos-H{\"o}vener et~al.
\newblock Serology-and {P}{C}{R}-based cumulative incidence of
  {S}{A}{R}{S}-{C}o{V}-2 infection in adults in a successfully contained early
  hotspot ({C}o{M}o{L}o study), {G}ermany, {M}ay to {J}une 2020.
\newblock \emph{Eurosurveillance}, 25\penalty0 (47):\penalty0 2001752, 2020.

\bibitem[Selvaraju et~al.(2021)]{selvaraju2021population}
Sriram Selvaraju et~al.
\newblock Population-based serosurvey for severe acute respiratory syndrome
  coronavirus 2 transmission, {C}hennai, {I}ndia.
\newblock \emph{Emerging {I}nfectious {D}iseases}, 27\penalty0 (2):\penalty0
  586, 2021.

\bibitem[Sharma et~al.(2020)]{sharma2020seroprevalence}
Nandini Sharma et~al.
\newblock The seroprevalence and trends of {S}{A}{R}{S}-{C}o{V}-2 in {D}elhi,
  {I}ndia: A repeated population-based seroepidemiological study.
\newblock \emph{med{R}xiv}, 2020.

\bibitem[Sharpe(1997)]{sharpe1997apples}
Donald Sharpe.
\newblock Of apples and oranges, file drawers and garbage: Why validity issues
  in meta-analysis will not go away.
\newblock \emph{Clinical {P}sychology {R}eview}, 17\penalty0 (8):\penalty0
  881--901, 1997.

\bibitem[Shook-Sa et~al.(2020)Shook-Sa, Boyce, and Aiello]{shook2020estimation}
Bonnie~E Shook-Sa, Ross~M Boyce, and Allison~E Aiello.
\newblock Estimation without representation: early severe acute respiratory
  syndrome coronavirus 2 seroprevalence studies and the path forward.
\newblock \emph{The Journal of {I}nfectious {D}iseases}, 222\penalty0
  (7):\penalty0 1086--1089, 2020.

\bibitem[Snoeck et~al.(2020)]{snoeck2020prevalence}
Chantal~J Snoeck et~al.
\newblock Prevalence of {S}{A}{R}{S}-{C}o{V}-2 infection in the {L}uxembourgish
  population: the {C}{O}{N}-{V}{I}{N}{C}{E} study.
\newblock \emph{med{R}xiv}, 2020.

\bibitem[Sood et~al.(2020)]{sood2020seroprevalence}
Neeraj Sood et~al.
\newblock Seroprevalence of {S}{A}{R}{S}-{C}o{V}-2--specific antibodies among
  adults in {L}os {A}ngeles {C}ounty, {C}alifornia, on april 10-11, 2020.
\newblock \emph{JAMA}, 323\penalty0 (23):\penalty0 2425--2427, 2020.

\bibitem[{Statistics {J}ersey}(2020{\natexlab{a}})]{jersey2020}
{Statistics {J}ersey}.
\newblock {S}{A}{R}{S}-{C}o{V}-2: prevalence of antibodies in {J}ersey
  (community survey round 2).
\newblock \emph{\url{https://tinyurl.com/6htjn3af} (accessed October 25,
  2021)}, 2020{\natexlab{a}}.

\bibitem[{Statistics {J}ersey}(2020{\natexlab{b}})]{jersey2020B}
{Statistics {J}ersey}.
\newblock {S}{A}{R}{S}-{C}o{V}-2: prevalence of antibodies in {J}ersey
  (community survey round 3).
\newblock \emph{\url{https://tinyurl.com/hxd8sadb} (accessed October 25,
  2021)}, 2020{\natexlab{b}}.

\bibitem[Streeck et~al.(2020)]{streeck2020infection}
Hendrik Streeck et~al.
\newblock Infection fatality rate of {S}{A}{R}{S}-{C}o{V}-2 infection in a
  {G}erman community with a super-spreading event.
\newblock \emph{Nature {C}ommunications}, 11\penalty0 (1):\penalty0 5829, 2020.
\newblock \doi{10.1038/s41467-020-19509-y}.

\bibitem[Stringhini et~al.(2020)]{stringhini2020seroprevalence}
Silvia Stringhini et~al.
\newblock Seroprevalence of anti-{S}{A}{R}{S}-{C}o{V}-2 {I}g{G} antibodies in
  {G}eneva, {S}witzerland (serocov-pop): a population-based study.
\newblock \emph{The {L}ancet}, 396\penalty0 (10247):\penalty0 313--319, 2020.

\bibitem[Sullivan et~al.(2021)]{sullivan2021sars}
Patrick Sullivan et~al.
\newblock {S}{A}{R}{S}-{C}o{V}-2 cumulative incidence, {U}nited {S}tates,
  {A}ugust-{D}ecember 2020.
\newblock \emph{{C}linical {I}nfectious {D}iseases}, page ciab626, 2021.

\bibitem[{The Economist}(2021)]{econ_wuhan}
{The Economist}.
\newblock {C}{O}{V}{I}{D}-19 deaths in {W}uhan seem far higher than the
  official count.
\newblock available at:
  \url{https://www.economist.com/graphic-detail/2021/05/30/covid-19-deaths-in-wuhan-seem-far-higher-than-the-official-count}
  (accessed October 25, 2021), 2021.

\bibitem[Vetter and Schober(2018)]{vetter2018agreement}
Thomas~R Vetter and Patrick Schober.
\newblock Agreement analysis: what he said, she said versus you said.
\newblock \emph{Anesthesia \& Analgesia}, 126\penalty0 (6):\penalty0
  2123--2128, 2018.

\bibitem[Vos et~al.(2021)]{vos2020nationwide}
Eric R~A Vos et~al.
\newblock Nationwide seroprevalence of {S}{A}{R}{S}-{C}o{V}-2 and
  identification of risk factors in the general population of the netherlands
  during the first epidemic wave.
\newblock \emph{Journal of Epidemiology \& Community Health}, 75\penalty0
  (6):\penalty0 489--495, 2021.
\newblock ISSN 0143-005X.
\newblock \doi{10.1136/jech-2020-215678}.

\bibitem[Walensky et~al.(2021)Walensky, Walke, and Fauci]{walensky2021sars}
Rochelle~P Walensky, Henry~T Walke, and Anthony~S Fauci.
\newblock S{A}{R}{S}-{C}o{V}-2 variants of concern in the {U}nited
  {S}tates—{C}hallenges and opportunities.
\newblock \emph{J{A}{M}{A}}, 325\penalty0 (11):\penalty0 1037--1038, 2021.

\bibitem[Ward et~al.(2020)]{ward2020declining}
Helen Ward et~al.
\newblock Declining prevalence of antibody positivity to
  {S}{A}{R}{S}-{C}o{V}-2: a community study of 365,000 adults.
\newblock \emph{med{R}xiv}, 2020.

\bibitem[Warszawski et~al.(2020)]{warszawski}
Josiane Warszawski et~al.
\newblock In {M}ay 2020, 4.5\% of the population of metropolitan {F}rance had
  developed antibodies against {S}{A}{R}{S}-{C}o{V}-2.
\newblock
  \url{https://drees.solidarites-sante.gouv.fr/sites/default/files/2021-01/er1167-en.pdf}
  (accessed October 25, 2021), 2020.

\bibitem[Westreich et~al.(2021)]{westreich2021choice}
Daniel Westreich et~al.
\newblock Choice of outcome in {C}{O}{V}{I}{D}-19 studies and implications for
  policy: Mortality and fatality.
\newblock \emph{American {J}ournal of {E}pidemiology}, 2021.

\bibitem[Williamson et~al.(2020)]{williamson2020factors}
Elizabeth~J Williamson et~al.
\newblock Factors associated with {C}{O}{V}{I}{D}-19-related death using
  opensafely.
\newblock \emph{Nature}, 584\penalty0 (7821):\penalty0 430--436, 2020.

\bibitem[Wu et~al.(2020)]{wu2020estimating}
Joseph~T Wu et~al.
\newblock Estimating clinical severity of {C}{O}{V}{I}{D}-19 from the
  transmission dynamics in {W}uhan, {C}hina.
\newblock \emph{Nature {M}edicine}, 26\penalty0 (4):\penalty0 506--510, 2020.

\bibitem[Yoshiyama et~al.(2021)]{yoshiyama2021prevalence}
Takashi Yoshiyama et~al.
\newblock Prevalence of {S}{A}{R}{S}-{C}o{V}-2--specific antibodies, {J}apan,
  {J}une 2020.
\newblock \emph{Emerging {I}nfectious {D}iseases}, 27\penalty0 (2):\penalty0
  628, 2021.

\bibitem[Zelner et~al.(2021)]{zelner2021accounting}
Jon Zelner et~al.
\newblock Accounting for uncertainty during a pandemic.
\newblock \emph{Patterns}, 2\penalty0 (8):\penalty0 100310, 2021.

\bibitem[Zimmermann and Curtis(2021)]{zimmermann2021covid}
Petra Zimmermann and Nigel Curtis.
\newblock Why is {C}{O}{V}{I}{D}-19 less severe in children? a review of the
  proposed mechanisms underlying the age-related difference in severity of
  {S}{A}{R}{S}-{C}o{V}-2 infections.
\newblock \emph{Archives of {D}isease in {C}hildhood}, 106\penalty0
  (5):\penalty0 429--439, 2021.

\end{thebibliography}
